# Supplementary material for: Plasma Copy Number Alteration-Based Prognostic and Predictive Multi-Gene Risk Score in Metastatic Castration-Resistant Prostate Cancer
Source: Cancers (Basel). 2022 Sep 28;14(19):4714. doi: 10.3390/cancers14194714 (PMC9562906; doi:10.3390/cancers14194714)
Supplement: Supplementary file 1 [file cancers-14-04714-s001.zip]

Archive with 2 entries (2 files):
- cancers-1873511-supplementary.pdf
- Table S3.xlsx
